# Supplementary material for: Resource use by patients hospitalized with community-acquired pneumonia in Europe: analysis of the REACH study
Source: BMC Pulm Med. 2014 Mar 5;14:36. doi: 10.1186/1471-2466-14-36 (PMC3945058; doi:10.1186/1471-2466-14-36)
Supplement: Additional file 1 — List of participating sites, by country. [file 1471-2466-14-36-S1.xlsx]

## Sheet: Hoja1
	Belgium
	Centre Name
	3201 - Hopitâl Erasme - Infectiology
	3203 - CHU Vésale - Pulmonology
	3204 - Institut Jules Bordet - Internal Medicine
	3205 - UCL Mont Godinne - Infectiology
	3206 - CHU Ambroise Paré - Internal Medicine & Infectious Diseases
	3207 - CHU Brugmann - Infectiology
	3208 - OVL Aalst - Urgency Unit
	3209 - Jessa Ziekenhuis - Infectiology
	3210 -UCL Saint-Luc - Infectiology
	3211 - CHU Liège - Infectiology
	3212 - CH Dinant - Intensive Care Unit
	3213 - UZ Antwerpen - Intensive Care Unit
	3214 - AZ Imelda Bonheiden
	3215 - CHU Charleroi
	France
	Centre Name
	3302 - HOPITAL SIMONE VEIL EAUBONNE - MEDECINE 2
	3305 - CH DE LAGNY SUR MARNE - Anesthésiologie
	3307 - HOPITAL SAINT CHARLES - HOPITAL DE JOUR
	3309 - HOPITAL ANDRE ROSEMON - MEDECINE B
	3311 - HOPITAL NORD - MALADIES INFECTUEUSES TROPIC
	3312 - HOPITAL NORD - MALADIES INFECTIEUSES
	3313 - CH DE SAINT QUENTIN - MEDECINE B14
	3314 - CH LOUIS PASTEUR - PNEUMOLOGIE 1 ET 2
	3315 - CH JEAN ROUGIER - UMIT
	3316 - CH DE DUNKERQUE - MEDECINE POLYVALENTE
	3317 - CH DE CHAMBERY - MEDECINE INTERNE INFECTIO
	3318 - CH MARIE JOSEE TREFFOT - MEDECINE 2
	3322 - HOPITAL ALBERT MICHALLON - INFECTIOLOGIE
	3323 - HIA ALPHONSE LAVERAN - Anesthésiologie
	3327 - CH SUD ARDENNES DE RETHEL - Réanimation
	3328 - HOPITAL ALBERT MICHALLON - Réanimation
	3329 - HOPITAL HAUTEPIERRE - Réanimation
	3331 - CH PIERRE DELPECH - Pneumologue
	3332 - CHI DE LA HAUTE SAONE DE VESOUL - Pneumo
	3335 - CH DE TULLE - Pneumologue
	3336 - HOPITAL YVES LE FOLL - Pneumologue
	3337 - CH SAMUEL POZZI - Pneumologue
	3339 - CH LAENNEC - Pneumologue
	3340 - CH FRANCOIS MITTERRAND - Pneumologue
	3347 - CH DE VENDOME - Pneumologue
	3348 - CENTRE DE SOINS POLYVALENT - Pneumologue
	3349 - CH DES ESCARTONS - Pneumologue
	3350 - CH DE DENAIN - Pneumologue
	3351 - CHIC COTE BASQUE BAYONNE - Pneumologue
	3352 - CH ANDRE MIGNOT - Pneumologue
	3354 - CHI DU PAYS DES HAUTES FALAISES - Pneumo
	3357 - CH DE SALON DE PROVENCE - Pneumologue
	3358 - CH D AMBOISE - Pneumologue
	3359 - CHI DU PAYS DE COGNAC - Pneumologue
	3362 - HOPITAL LOUIS MOURIER - Pneumologue
	3366 - CH DE BIGORRE SITE LA GESPE - Pneumologue
	3367 - CHI ELBEUF - Pneumologue
	3369 - CH DE MONTDIDIER - Pneumologue
	3370 - CH DU DOCTEUR SCHAFFNER - Pneumologue
	3372 - HOPITAL CALMETTE - Pneumologue
	3374 - CH DE BRIVE LA GAILLARDE - MEDECINE A
	3376 - CH DE ST HILAIRE DU HARCOUET - Pneumologue
	3378 - CH DE PONTARLIER - Pneumologue
	3379 - CHI D ALENCON - Anesthésiologie
	3380 - CH DE CHAUNY - Pneumologue
	3381 - CH DU MANS - Médecine interne
	3382 - CH SAINT CHARLES - Pneumologue
	3383 - CHI EURE SEINE D'EVREUX - PNEUMOLOGIE
	3386 - CH DE COMPIEGNE - PNEUMOLOGIE
	3387 - CH DE SAINT QUENTIN - MEDECINE B14
	3390 - HOPITAL N D BON SECOURS - Pneumologue
	3392 - CH DE SAINTONGE - Pneumologue
	3393 - CH FRANCOIS MITTERRAND - Pneumologue
	3394 - CH DE SAINT QUENTIN - Pneumologue
	3396 - HOTEL DIEU - URGENCES
	Germany
	Centre Name
	Brüderkrankenhaus St. Josef Paderborn
	Uniklinik Ulm
	Charité Berlin - Campus Virchow-Klinikum
	Berufsgenossenschaftl. Universitätsklinik Bochum
	Uniklinik Aachen
	Vivantes Klinikum Berlin Neukölln
	Klinikum Dortmund gGmbH
	Uni-Klinikum Schleswig-Holstein cSSSI
	Lubinus-Clinicum
	Greece
	Centre Name
	3001-Sotiria Hospital-5th Respiratory Dept.
	3002-University hospital of Heraklion Crete-Respiratory Dept
	3003-PAPAGEORGIOU Hospital of Thessaloniki-Lung Unit
	3004-SOTIRIA Hospital-7th Respiratory Dept
	3005-SOTIRIA Hospital-2nd Respiratory Dept.
	3006-SOTIRIA Hospital-9th Respiratory Dept.
	3007-ATTIKON University Hospital-Respiratory Dept
	3008-ATTIKON University Hospital-4th Internal Medicine
	3009-University Hospital of Larissa-Respiratory Dept.
	3010-PAPAGEORGIOU Hospital Thessaloniki-3rd Internal Medine
	3011 TZANEIO GENERAL HOSPITAL OF PIRAEUS
	3012 GENNIMATAS GENERAL HOSPITAL
	3013-AMALIA FLEMING HOSPITAL
	3015-EVANGELISMOS HOSPITAL
	3016-Alexandroupolis University Hospital
	3017-HIPPOKRATEIO HOSPITAL OF THESSALONIKI/5th University Dept. of Surgery
	3018-HIPPOKRATEIO HOSPITAL OF THESSALONIKI/2nd Propedeutical Dept. of Surgery
	Italy
	Centre Name
	3901- Ospedale Santa Croce di Cuneo
	3902- ARNAS Garibaldi Nuovo di Catania
	3903- Osp.Civili Senese- Mallattie infettive
	3904 - IRCCS Spallanzani Roma - Petrosillo
	3905- A. O. Cardarelli - Medicina Interna
	3906- A. O. Cardarelli- Medica urgenza
	3907 - Spedali Civili di Brescia
	3908 - Casa Sollievo della Sofferenza, IRCCS
	3909- A O Pugliese Ciacco-Mal.Infettive
	3910- A. O. Careggi di Firenze
	3911- OSP.S. PAOLO SAVONA- Mal.Infettive
	3912- Ospedale Santa Corona di Pietra Ligure
	3913- Ospedale Luigi Sacco- malatt.infet
	3914 - A. O. Pesaro
	3915 - Ospedale di Padova
	3916- Ospedale Maggiore Policlinico Cà Grand
	3917- A.O universitaria Pisana-M.infe
	3918- Osp. Maggiore Civile di Lodi- m.inf
	3919- Presisio Ospedaliero"Riuniti"- M.infett
	3920- Ospedale S.M. Goretti
	3921- IRCCS Ist Clin Humanitas - Pneumol
	3923 - Policlinico San Matteo di Pavia
	3924- Policlinico S.Matteo di Pavia -malatt.inf
	3925- Osp Santa Corona -M.infettive
	3927- Osp Amedeo di Savoia- infettiv
	3928- Osp Amedeo di Savoia - infettiv
	3930 - Policlinico San Matteo di Pavia
	3931- OSP.CIV GALLIERA- m.infett
	3932- A.O.U. di Modena- M.infettive
	3933 - Ospedale SS. Annunziata
	3934- AZIENDA OSP.CIRCOLO MACCHI VARESE
	3935- Università la Sapienza Roma
	3936- A.O Villa Sofia Cervello - Palermo
	3938- A.O Villa Sofia Cervello Palermo -Gastroent
	3939- Ospedale Sant.Orsola Malpighi, Bologna
	3940- A. O. Cardarelli, Napoli
	3942- Nuovo Ospedale Umberto I, Enna
	4043- Policlinico Campus Biomedico, Roma
	3945- Ospedale Borgo Roma Verona -m.infe
	The Netherlands
	Centre Name
	3101 - Medisch Centrum Alkmaar, Alkmaar - Pneumology
	3102 - St. Antonius Hospital, Nieuwegein - Medical Microbiology and Immunology
	3103 - UMC Utrecht, Utrecht - Internal Medicine
	3104 - Amphia Hospital, Breda - Pneumology
	3105 - St. Jansdal Hospital, Harderwijk - Pneumology
	3106 - UMCG, Groningen - Pneumology & Infectious Diseases
	3107 - LangeLand Huidkliniek, Zoetermeer - Dermatatology
	3108 - Leiden University Medical Centre, Leiden - Dermatology
	3109 - Dermatologiepraktijk BV, Breda - Dermatology
	3110 - Canisius Wilhelmina Hospital, Nijmegen - Surgery
	Portugal
	Centre Name
	Hospital Rainha Sta. Isabel - Medicina
	Hospital Fernando Fonseca-Medicina III
	CHV Nova de Gaia - Medicina
	Hospital SFXavier - UCIP
	CH Tâmega e Sousa - Medicina
	Centro Hospitalar VN Gaia - Pneumologia
	CH Barlavento Algarvio - Medicina
	H Pulido Valente/Centro Hospitalar Lisboa Norte
	Hospital de Viana - Cirurgia
	Spain
	Centre Name
	Complejo Hospitalario Xeral-Cies de Vigo
	Hospital Universitario 12 de Octubre
	Hospital Universitario Ramón y Cajal
	Hospital General Universitario Gregorio Marañón
	Hospital Universitario La Paz
	Hospital del Mar
	Hospital Universitari Mútua de Terrassa
	Hospital Clínic de Barcelona
	Hospital Universitari Germans Trias i Pujol
	Hospital Universitari de Bellvitge
	Hospital Universitario Reina Sofia
	Hospital Universitario Virgen Macarena
	Hospital Universitario Virgen del Rocio
	Hospital Regional Universitario Carlos Haya
	Complexo Hospitalario Universitario A Coruña
	Hospital Universitari Son Espases
	CHU de Santiago
	Hospital Clinico Universitario de Valencia
	Hospital General Universitario de Alicante
	Hospital Universitario Central de Asturias
	Hospital Universitario Marques de Valdecilla
	Hospital 12 de Octubre
	Turkey
	Centre Name
	9001 - Ege University Medical Faculty - Respiratory Dis.
	9002 - Hacettepe University Medical Faculty - Infection Dis.
	9003 - Gazi University Medical Faculty - Respiratory Dis.
	9004 - Dokuz Eylül University Medical Faculty - Respiratory
	9005 - Ankara University Medical Faculty - Respiratory Dis.
	9006 - Suat Seren Training - Research Hospital- Respiratory
	9007 -Sureyyapasa Training - Research Hospital - Respiratory
	9008 - Uludag University Medical Faculty - Respiratory Dis.
	9009 - Umraniye Training - Research Hospital - Respiratory
	9010 - Akdeniz University Medical Faculty - Respiratory Dis.
	9011 - Izzet Baysal University Medical Faculty -Pharmacology
	9012 - Istanbul Cerrahpasa Medical Faculty-Infection Dis.
	9013 - Ege University Medical Faculty - Dermatology
	9014 - Akdeniz University Medical Faculty - Infection Dis.
	9015 - Osmangazi University Medical Faculty - Infection Dis.
	9016 - Ondokuz Mayýs University Medical Faculty- Infection
	9017 - Diskapi Training -Research Hospital - Infection
	9018 - Gazi University Medical Faculty- Infection
	9019 - Istanbul Uni.Istanbul Medical Faculty - Infection
	9020 - Atatürk Training and Research Hospital - Infection
	9021 - Hacettepe University Medical Faculty - Respiratory
	9024 - Ankara Numune TRH - Infection Diseases
	United Kingdom
	Centre Name
	4401 - Freeman Hospital
	4402 - Leicester Royal Infirmary
	4403 - Edinburgh Royal Infirmary
	4404 - Blackpool Victoria Hospital
	4405 - James Cook University Hospital
	4406 - University Hospital Aintree
	4407 - Royal Hampshire County Hospital
	4408 - Castle Hill Hospital
	4409 - Royal Liverpool and Broadgreen Uni. Hosp.
